# Supplementary material for: Astrocytic Connexin43 Channels Are Essential for Breathing Pattern Stabilization in the preBötzinger Complex
Source: CNS Neurosci Ther. 2025 Nov 24;31(11):e70668. doi: 10.1111/cns.70668 (PMC12641571; doi:10.1111/cns.70668)
Supplement: Supplementary file 1 — Data S1: cns70668‐sup‐0001‐DataS1.xlsx. [file CNS-31-e70668-s001.xlsx]

## Sheet: Sheet1
Number of famale and male mice
Figures	Sample size (n)	N value (male)	N value (female)
Figure 1F 1G 1H 1I	Total 6 mice	3	3
Figure 2F 2G 2H	Total 8 mice for EGFP-only	4	4
	Total 10 mice for ChR2	6	4
Figure 4D 4E	Total 9 mice for Saline	5	4
	Total 13 mice for CBX	8	5
Figure 5C 5D 5E 5F	Total 6 mice for Saline	3	3
	Total 6 mice for Gap19	3	3
Figure 6G 6H 6I 6J 6K	Total 9 mice for control	5	4
	Total 18 mice for Gja1cKD	10	8
Figure 7C	Total 6 mice	3	3
Figure 9B 9C 9D 9E	Total 6 mice for Saline	3	3
	Total 10 mice for MRS2365	6	4
Figure 9G	Total 8 mice for Saline	5	3
	Total 8 mice for BzATP	5	3
Figure 9I 9J 9K	Total 7 mice for Saline	4	3
	Total 6 mice for Gap19	3	3
	Total 8 mice for MRS2279	5	3
	Total 9mice for Gap19+MRS2279	5	4
